# Supplementary material for: Long-Term Water Quality Patterns in an Estuarine Reservoir and the Functional Changes in Relations of Trophic State Variables Depending on the Construction of Serial Weirs in Upstream Reaches
Source: Int J Environ Res Public Health. 2021 Nov 29;18(23):12568. doi: 10.3390/ijerph182312568 (PMC8656708; doi:10.3390/ijerph182312568)
Supplement: Supplementary file 1 [file ijerph-18-12568-s001.zip]

Archive with 1 entries (1 files):
- ijerph-1420808-supplementary.pdf
